# Supplementary material for: ﻿Quercusmangdenensis, a new species of Quercus (Fagaceae) from Kon Tum Province, Vietnam
Source: PhytoKeys. 2022 Dec 15;215:73–9. doi: 10.3897/phytokeys.215.93684 (PMC9836517; doi:10.3897/phytokeys.215.93684)
Supplement: XML Treatment for Quercus mangdenensis [file phytokeys.215.93684-treatment1.xml]

<!DOCTYPE tp:taxon-treatment
  PUBLIC "-//TaxonX//DTD Taxonomic Treatment Publishing DTD v0 20100105//EN" "tax-treatment-NSO.dtd">
<tp:taxon-treatment xmlns:tp="http://www.plazi.org/taxpub"><tp:treatment-meta><kwd-group><label>Taxon classification</label><kwd>
              <named-content content-type="kingdom">Plantae</named-content>
            </kwd><kwd>
              <named-content content-type="order">Fagales</named-content>
            </kwd><kwd>
              <named-content content-type="family">Fagaceae</named-content>
            </kwd></kwd-group><mixed-citation publication-type="journal"><person-group><name><surname>Ngoc</surname><given-names>Nguyen Van</given-names></name><name><surname>Binh</surname><given-names>Hoang Thi</given-names></name></person-group><article-title>﻿<italic><tp:taxon-name><tp:taxon-name-part taxon-name-part-type="genus" reg="Quercus">Quercus</tp:taxon-name-part><tp:taxon-name-part taxon-name-part-type="species" reg="mangdenensis">mangdenensis</tp:taxon-name-part></tp:taxon-name></italic>, a new species of <italic><tp:taxon-name><tp:taxon-name-part taxon-name-part-type="genus" reg="Quercus">Quercus</tp:taxon-name-part></tp:taxon-name></italic> (<tp:taxon-name><tp:taxon-name-part taxon-name-part-type="family">Fagaceae</tp:taxon-name-part></tp:taxon-name>) from Kon Tum Province, Vietnam</article-title><source>PhytoKeys</source><day>15</day><month>12</month><year>2022</year><volume>215</volume><fpage>73</fpage><lpage>79</lpage><pub-id pub-id-type="doi">10.3897/phytokeys.215.93684</pub-id></mixed-citation></tp:treatment-meta><tp:nomenclature><label>﻿</label><tp:taxon-name>
            <object-id xmlns:xlink="http://www.w3.org/1999/xlink" content-type="arpha" xlink:type="simple">077082FA-4BD4-58FA-A6F7-565B75B40D28</object-id>
            <tp:taxon-name-part taxon-name-part-type="genus" reg="Quercus">Quercus</tp:taxon-name-part>
            <tp:taxon-name-part taxon-name-part-type="species" reg="mangdenensis">mangdenensis</tp:taxon-name-part>
            <object-id xmlns:xlink="http://www.w3.org/1999/xlink" content-type="ipni" xlink:type="simple">urn:lsid:ipni.org:names:77309987-1</object-id>
          </tp:taxon-name><tp:taxon-authority>H.T.Binh &amp; Ngoc</tp:taxon-authority><tp:taxon-status xmlns:xlink="http://www.w3.org/1999/xlink" xlink:type="simple">sp. nov.</tp:taxon-status><xref ref-type="fig" rid="F2">Fig. 2</xref></tp:nomenclature><tp:treatment-sec sec-type="diagnosis" id="SECID0E6JAC"><title>Diagnosis.</title><p><italic><tp:taxon-name><tp:taxon-name-part taxon-name-part-type="genus" reg="Quercus">Quercus</tp:taxon-name-part><tp:taxon-name-part taxon-name-part-type="species" reg="mangdenensis">mangdenensis</tp:taxon-name-part></tp:taxon-name></italic> is morphologically most similar to <italic><tp:taxon-name><tp:taxon-name-part taxon-name-part-type="genus" reg="Quercus">Q.</tp:taxon-name-part><tp:taxon-name-part taxon-name-part-type="species" reg="bidoupensis">bidoupensis</tp:taxon-name-part></tp:taxon-name></italic> and <italic><tp:taxon-name><tp:taxon-name-part taxon-name-part-type="genus" reg="Quercus">Q.</tp:taxon-name-part><tp:taxon-name-part taxon-name-part-type="species" reg="kontumensis">kontumensis</tp:taxon-name-part></tp:taxon-name></italic> with a lanceolate to oblong-lanceolate leaf shape, cuneate leaf base, and bracts of cupule fusing in 5–7 rings. However, <italic><tp:taxon-name><tp:taxon-name-part taxon-name-part-type="genus" reg="Quercus">Q.</tp:taxon-name-part><tp:taxon-name-part taxon-name-part-type="species" reg="mangdenensis">mangdenensis</tp:taxon-name-part></tp:taxon-name></italic> is distinguished from <italic><tp:taxon-name><tp:taxon-name-part taxon-name-part-type="genus" reg="Quercus">Q.</tp:taxon-name-part><tp:taxon-name-part taxon-name-part-type="species" reg="bidoupensis">bidoupensis</tp:taxon-name-part></tp:taxon-name></italic> by its entire leaf margin (vs. undulate, distinctly serrate in the upper 1/2), longer petioles 2.5–4 cm long (vs. 1.3–2 cm long), broadly bowl-shaped cupules (vs. obconical-shaped), larger cupule (2.6–3.5 cm high × 4–5 cm in diam. vs. 1.3–1.5 cm high × 1.3–1.7 cm in diam.), enclosure of cupule (1/5 vs. 1/3 of the nut), cylindrical-ellipsoid nut (vs. ovoid), larger nut (4.5–7.5 cm high × 3–4 cm in diam. vs. 2.2 cm high × 1.4 cm in diam.), and flat basal scar of the nut (vs. convex). It differs from <italic><tp:taxon-name><tp:taxon-name-part taxon-name-part-type="genus" reg="Quercus">Q.</tp:taxon-name-part><tp:taxon-name-part taxon-name-part-type="species" reg="kontumensis">kontumensis</tp:taxon-name-part></tp:taxon-name></italic> in having larger cupule enclosing 1/5 of the nut (2.6–3.5 cm high × 4–5 cm in diam. vs. 1–1.2 cm long × 1.5–2 cm in diam., enclosing 1/2 of the nut), larger cylindrical-ellipsoid nut 4.5–7.5 cm high × 3–4 cm in diam. (vs. cylindrical-ovoid, 2 cm high × 1.5 cm in diam.), and scales of cupule fusing into 5–7 entire ridges (vs. undulate) (Table <xref ref-type="table" rid="T1">1</xref>).</p><table-wrap id="T1" position="float" orientation="portrait"><label>Table 1.</label><caption><p>Morphological comparison amongst <italic><tp:taxon-name><tp:taxon-name-part taxon-name-part-type="genus" reg="Quercus">Quercus</tp:taxon-name-part><tp:taxon-name-part taxon-name-part-type="species" reg="mangdenensis">mangdenensis</tp:taxon-name-part></tp:taxon-name></italic> Binh &amp; Ngoc, sp. nov., <italic><tp:taxon-name><tp:taxon-name-part taxon-name-part-type="genus" reg="Quercus">Quercus</tp:taxon-name-part><tp:taxon-name-part taxon-name-part-type="species" reg="bidoupensis">bidoupensis</tp:taxon-name-part></tp:taxon-name></italic> Binh &amp; Ngoc and <italic><tp:taxon-name><tp:taxon-name-part taxon-name-part-type="genus" reg="Quercus">Quercus</tp:taxon-name-part><tp:taxon-name-part taxon-name-part-type="species" reg="kontumensis">kontumensis</tp:taxon-name-part></tp:taxon-name></italic> A. Camus.</p></caption><table id="TID0EXOAE" rules="all"><tbody><tr><th rowspan="1" colspan="1">Characters</th><th rowspan="1" colspan="1">
                    <italic>
                      <tp:taxon-name><tp:taxon-name-part taxon-name-part-type="genus" reg="Quercus">Q.</tp:taxon-name-part><tp:taxon-name-part taxon-name-part-type="species" reg="mangdenensis">mangdenensis</tp:taxon-name-part></tp:taxon-name>
                    </italic>
                  </th><th rowspan="1" colspan="1">
                    <italic>
                      <tp:taxon-name><tp:taxon-name-part taxon-name-part-type="genus" reg="Quercus">Q.</tp:taxon-name-part><tp:taxon-name-part taxon-name-part-type="species" reg="bidoupensis">bidoupensis</tp:taxon-name-part></tp:taxon-name>
                    </italic>
                    <sup>(1,2)</sup>
                  </th><th rowspan="1" colspan="1">
                    <italic>
                      <tp:taxon-name><tp:taxon-name-part taxon-name-part-type="genus" reg="Quercus">Q.</tp:taxon-name-part><tp:taxon-name-part taxon-name-part-type="species" reg="kontumensis">kontumensis</tp:taxon-name-part></tp:taxon-name>
                    </italic>
                    <sup>(3,4)</sup>
                  </th></tr><tr><td rowspan="1" colspan="1">Buds shape</td><td rowspan="1" colspan="1">gobose to oblate</td><td rowspan="1" colspan="1">oblong to ellipsoid</td><td rowspan="1" colspan="1">ovoid to ellipsoid</td></tr><tr><td rowspan="1" colspan="1">Leaf shape</td><td rowspan="1" colspan="1">lanceolate to oblong-lanceolate</td><td rowspan="1" colspan="1">oblong-lanceolate</td><td rowspan="1" colspan="1">lanceolate to oblong-lanceolate</td></tr><tr><td rowspan="1" colspan="1">Leaf margin</td><td rowspan="1" colspan="1">entire</td><td rowspan="1" colspan="1">margins undulate, distinctly serrate in the upper 1/2</td><td rowspan="1" colspan="1">entire or distinctly serrate in the upper 1/5</td></tr><tr><td rowspan="1" colspan="1">Length of petioles</td><td rowspan="1" colspan="1">(1.3–)2.5–4 cm long</td><td rowspan="1" colspan="1">1.3–2 cm long</td><td rowspan="1" colspan="1">2.5–4.2 cm long</td></tr><tr><td rowspan="1" colspan="1">Number of secondary veins</td><td rowspan="1" colspan="1">(5–)7–9 pairs</td><td rowspan="1" colspan="1">10–13 pairs</td><td rowspan="1" colspan="1">5–8 pairs</td></tr><tr><td rowspan="1" colspan="1">Cupule shape and size</td><td rowspan="1" colspan="1">broadly bowl-shaped, 2.6–3.5 cm high, 4–5 cm in diam.</td><td rowspan="1" colspan="1">obconical-shaped, 1.3–1.5 cm high, 1.3–1.7 cm in diam.</td><td rowspan="1" colspan="1">cup-shaped, 1–1.2 cm long, 1.5–2 cm in diam.</td></tr><tr><td rowspan="1" colspan="1">Number of rings on cupule</td><td rowspan="1" colspan="1">5–6 rings</td><td rowspan="1" colspan="1">5–6 rings</td><td rowspan="1" colspan="1">6–7 rings</td></tr><tr><td rowspan="1" colspan="1">Cupule bract margin</td><td rowspan="1" colspan="1">entire</td><td rowspan="1" colspan="1">entire</td><td rowspan="1" colspan="1">undulate</td></tr><tr><td rowspan="1" colspan="1">Cupule coverage</td><td rowspan="1" colspan="1">enclosing 1/5 of the nut</td><td rowspan="1" colspan="1">enclosing 1/3 of the nut</td><td rowspan="1" colspan="1">enclosing 1/2 of the nut</td></tr><tr><td rowspan="1" colspan="1">Nut shape and size</td><td rowspan="1" colspan="1">cylindrical-ellipsoid, 4.5–7.5 cm high, 3–4 cm in diam.</td><td rowspan="1" colspan="1">ovoid, 2.2 cm high, 1.4 cm in diam.</td><td rowspan="1" colspan="1">cylindrical-ovoid, 2 cm high, 1.5 cm in diam.</td></tr><tr><td rowspan="1" colspan="1">Base of the nut</td><td rowspan="1" colspan="1">Flat</td><td rowspan="1" colspan="1">Convex</td><td rowspan="1" colspan="1">Flat</td></tr></tbody></table><table-wrap-foot><fn><p><sup>(1)</sup> From the protologue (<xref ref-type="bibr" rid="B3">Binh et al. 2018b</xref>); <sup>(2)</sup> From <italic>Binh et al</italic>. <italic>QC27</italic> (DLU); <sup>(3)</sup> From <xref ref-type="bibr" rid="B6">Camus (1934)</xref>; <sup>(4)</sup> From the material <italic>E. Poilane 18381</italic> (P [P00754005, P00754005]).</p></fn></table-wrap-foot></table-wrap><fig id="F2" position="float" orientation="portrait"><object-id xmlns:xlink="http://www.w3.org/1999/xlink" content-type="doi" xlink:type="simple">10.3897/phytokeys.215.93684.figure2</object-id><object-id xmlns:xlink="http://www.w3.org/1999/xlink" content-type="arpha" xlink:type="simple">1042BBAA-2393-5DA8-84BC-4AE0B1CA210B</object-id><label>Figure 2.</label><caption><p><italic><tp:taxon-name><tp:taxon-name-part taxon-name-part-type="genus" reg="Quercus">Quercus</tp:taxon-name-part><tp:taxon-name-part taxon-name-part-type="species" reg="mangdenensis">mangdenensis</tp:taxon-name-part></tp:taxon-name></italic> Binh &amp; Ngoc: <bold>A</bold> twigs with young fruit <bold>B</bold> terminal buds <bold>C</bold> infructescences <bold>D</bold> fallen mature fruit <bold>E, F</bold> adaxial and abaxial surface of the leaves <bold>G</bold> nuts <bold>H</bold> outside of cupule <bold>I</bold> densely reddish hairs inside of cupules <bold>J</bold> basal scar of the nut <bold>K, L</bold> inside and outside of bud scale. Materials from <italic>H.T. Binh and N.V. Ngoc QC204</italic>.</p></caption><graphic xmlns:xlink="http://www.w3.org/1999/xlink" xlink:href="phytokeys-215-073_article-93684__-g002.jpg" position="float" orientation="portrait" xlink:type="simple" id="oo_782371.jpg"><uri content-type="original_file" xlink:type="simple">https://binary.pensoft.net/fig/782371</uri></graphic></fig></tp:treatment-sec><tp:treatment-sec sec-type="material" id="SECID0EEGAE"><title>Type.</title><p>Vietnam. Kontum Province, Kon Plong District, Mang Den Town, alt. 1179 m, <named-content xmlns:xlink="http://www.w3.org/1999/xlink" content-type="dwc:verbatimCoordinates" xlink:type="simple"><named-content content-type="geo-json" specific-use="{&#34;type&#34;:&#34;Point&#34;,&#34;coordinates&#34;:[108.250139,14.610861]}" id="NCID0ENGAE" xlink:type="simple">14°36'39.1"N, 108°15'00.5"E</named-content></named-content>, 23 July 2022, <italic>H.T. Binh &amp; N.V. Ngoc QC204</italic> (holotype DLU!; isotypes HN!, VNM!)</p></tp:treatment-sec><tp:treatment-sec sec-type="description" id="SECID0EUGAE"><title>Description.</title><p>Tree, evergreen, 20–25 m tall, 60–80 cm girth. Bark whitish gray. Buds perulate, globose to oblate, 2.5–4 mm high, 2.5–3.5 mm in diam., bud scales imbricate, in 2–3 rows, ovate-triangular, 2.0–3.0 × 1.5–2.0 mm, apex obtuse, margin ciliate, covered with appressed white hairy outside, glabrous inside. Young twigs dark pale green, hairy, old twigs grayish-brown, glabrous, sometimes sulcate, lenticellate. Leave alternate; blades thickly coriaceous, lanceolate to oblong-lanceolate, (5.5–)11–16.5(–19.5) × (2.6–)3.5–5.5 cm, acute at apex, broadly cuneate at base, margin entire, glossy green adaxially, bright green abaxially, conspicuously pale creamy brown to yellowish brown <italic>in sicco</italic>, glabrous on both surfaces, midrib slightly raised on the upper surface, prominently raised on the lower surface, lateral veins (5–)7–9 pairs, prominent on the lower surface, at an angle of 45–55 degree from the midrib, straight and then curved near margin, tertiary veins scalariform-reticulate, faintly visible on both surfaces; petioles (1.3–)2.5–4 cm long, yellowish brown when dry, glabrous. Male and female inflorescences not seen. Infructescences axillary or pseudo-terminal (sometimes in upper leaf-scars), erect, rachis 1–1.5 cm long, 1–1.3 cm in diam., woody, glabrous, dark yellow <italic>in vivo</italic>, yellowish brown <italic>in sicco</italic>, lenticellate. Mature fruits 6–10.5 cm high (including cupule), solitary, sessile on woody rachis; nuts cylindrical-ellipsoid, 4.5–7.5 cm high, 3–4 cm in diam., rounded at the top, white tomentose around stylopodia, stylopodia 1.5–2.5 mm long, basal scar 2–2.5 cm in diam., flat; cupules broadly bowl-shaped, 2.6–3.5 cm high, 4–5 cm in diam., enclosing 1/5 of the nut when mature, outside tomentose with reddish hairs to glabrous, inside with appressed densely reddish hairs, wall 0.5–1.3 cm thick, woody, bracts fusing and arranged in 5–7 ridges (rings), the rings’ margin completely entire (without scale-like structure).</p></tp:treatment-sec><tp:treatment-sec sec-type="distribution" id="SECID0EAHAE"><title>Distribution.</title><p>Vietnam. Kon Tum Province, Kon Plong District, Mang Den Town (Fig. <xref ref-type="fig" rid="F1">1</xref>).</p></tp:treatment-sec><tp:treatment-sec sec-type="habitat" id="SECID0EKHAE"><title>Habitat.</title><p><italic><tp:taxon-name><tp:taxon-name-part taxon-name-part-type="genus" reg="Quercus">Quercus</tp:taxon-name-part><tp:taxon-name-part taxon-name-part-type="species" reg="mangdenensis">mangdenensis</tp:taxon-name-part></tp:taxon-name></italic> were found in the scattered evergreen forest, from 1050 to 1200 m elevation.</p></tp:treatment-sec><tp:treatment-sec sec-type="etymology" id="SECID0E2HAE"><title>Etymology.</title><p>The specific epithet is derived from its type locality, Mang Den Town, Kon Plong District, Kon Tum Province, Vietnam.</p></tp:treatment-sec><tp:treatment-sec sec-type="Vernacular name" id="SECID0EAIAE"><title>Vernacular name.</title><p>Sồi Măng Đen (suggested here).</p></tp:treatment-sec><tp:treatment-sec sec-type="phenology" id="SECID0EFIAE"><title>Phenology.</title><p>Fruiting specimens and fallen mature fruits were collected in July.</p></tp:treatment-sec><tp:treatment-sec sec-type="material" id="SECID0EKIAE"><title>Additional specimens examined.</title><p>Vietnam. Kontum Province, Kon Plong District, Mang Den, alt. 1168 m, <named-content xmlns:xlink="http://www.w3.org/1999/xlink" content-type="dwc:verbatimCoordinates" xlink:type="simple"><named-content content-type="geo-json" specific-use="{&#34;type&#34;:&#34;Point&#34;,&#34;coordinates&#34;:[108.253222,14.610389]}" id="NCID0ETIAE" xlink:type="simple">14°36'37.4"N, 108°15'11.6"E</named-content></named-content>, 23 July 2022, <italic>H.T. Binh &amp; N.V. Ngoc QC205</italic> [fr.] (DLU!, HN!, VNM!); ibid., 1180 m elev., <named-content xmlns:xlink="http://www.w3.org/1999/xlink" content-type="dwc:verbatimCoordinates" xlink:type="simple"><named-content content-type="geo-json" specific-use="{&#34;type&#34;:&#34;Point&#34;,&#34;coordinates&#34;:[108.255056,14.609028]}" id="NCID0E4IAE" xlink:type="simple">14°36'32.5"N, 108°15'18.2"E</named-content></named-content>, 23 July 2022, <italic>H.T. Binh &amp; N.V. Ngoc QC207</italic> [fr.] (DLU!, HN!, VNM); ibid., 1130 m elev., <named-content xmlns:xlink="http://www.w3.org/1999/xlink" content-type="dwc:verbatimCoordinates" xlink:type="simple"><named-content content-type="geo-json" specific-use="{&#34;type&#34;:&#34;Point&#34;,&#34;coordinates&#34;:[108.258694,14.610139]}" id="NCID0EHJAE" xlink:type="simple">14°36'36.5"N, 108°15'31.3"E</named-content></named-content>, 23 July 2022, <italic>H.T. Binh &amp; N.V. Ngoc QC208</italic> [fr.] (DLU!, HN!, VNM); ibid., 1065 m elev., <named-content xmlns:xlink="http://www.w3.org/1999/xlink" content-type="dwc:verbatimCoordinates" xlink:type="simple"><named-content content-type="geo-json" specific-use="{&#34;type&#34;:&#34;Point&#34;,&#34;coordinates&#34;:[108.258694,14.610139]}" id="NCID0ERJAE" xlink:type="simple">14°36'36.5"N, 108°15'31.3"E</named-content></named-content>, 23 July 2022, <italic>H.T. Binh &amp; N.V. Ngoc QC209</italic> [fr.] (DLU!, HN!, VNM!).</p></tp:treatment-sec><tp:treatment-sec sec-type="Preliminary conservation status" id="SECID0EYJAE"><title>Preliminary conservation status.</title><p>Our botanical inventories were conducted at Mang Den and the surrounding areas from April to July 2022 and we found five subpopulations of 5–7 mature individuals of <italic><tp:taxon-name><tp:taxon-name-part taxon-name-part-type="genus" reg="Quercus">Quercus</tp:taxon-name-part><tp:taxon-name-part taxon-name-part-type="species" reg="mangdenensis">mangdenensis</tp:taxon-name-part></tp:taxon-name></italic> in the scattered evergreen forests. In addition, the forest in this area is severely fragmented and continuing to decline caused by human activities, such as farming, logging, and harvesting of non-timber forest products, etc., while almost all of the individuals of <italic><tp:taxon-name><tp:taxon-name-part taxon-name-part-type="genus" reg="Quercus">Q.</tp:taxon-name-part><tp:taxon-name-part taxon-name-part-type="species" reg="mangdenensis">mangdenensis</tp:taxon-name-part></tp:taxon-name></italic> are distributed along the boundary between the evergreen forest and local people’s farms. According to criterion D of the IUCN Red List criteria (<xref ref-type="bibr" rid="B10">IUCN 2019</xref>), the species classifies as Critically Endangered (<abbrev xmlns:xlink="http://www.w3.org/1999/xlink" xlink:title="Critically Endangered" id="ABBRID0EYKAE" xlink:type="simple">CR</abbrev>). The area of occupancy (<abbrev xmlns:xlink="http://www.w3.org/1999/xlink" xlink:title="area of occupancy" id="ABBRID0E3KAE" xlink:type="simple">AOO</abbrev>) and the extent of occurrence (<abbrev xmlns:xlink="http://www.w3.org/1999/xlink" xlink:title="extent of occurrence" id="ABBRID0EALAE" xlink:type="simple">EOO</abbrev>) were calculated are 0.415 km<sup>2</sup> and 8.0 km<sup>2</sup>, respectively. Based on criterion B of the IUCN Red List criteria (<xref ref-type="bibr" rid="B10">IUCN 2019</xref>), the new species is qualified as Critically Endangered [<abbrev xmlns:xlink="http://www.w3.org/1999/xlink" xlink:title="Critically Endangered" id="ABBRID0EMLAE" xlink:type="simple">CR</abbrev> B1ab(i,ii,iii,iv,v) B2ab(i,ii,iii,iv,v)].</p></tp:treatment-sec><tp:treatment-sec><!--Section generated to contain objects referenced in tp:taxon-treatment.--><fig id="F1" position="float" orientation="portrait"><object-id xmlns:xlink="http://www.w3.org/1999/xlink" content-type="doi" xlink:type="simple">10.3897/phytokeys.215.93684.figure1</object-id><object-id xmlns:xlink="http://www.w3.org/1999/xlink" content-type="arpha" xlink:type="simple">0E6AC088-0039-5AC7-ACF2-70DEDF876737</object-id><label>Figure 1.</label><caption><p>Type locality of <italic><tp:taxon-name><tp:taxon-name-part taxon-name-part-type="genus" reg="Quercus">Quercus</tp:taxon-name-part><tp:taxon-name-part taxon-name-part-type="species" reg="mangdenensis">mangdenensis</tp:taxon-name-part></tp:taxon-name></italic> Binh &amp; Ngoc <bold>A</bold> map of Vietnam <bold>B</bold> map of Kon Tum province <bold>C</bold> map of Kon Plong District, the red star indicated the type locality: Mang Den Town, Dak Long Commune.</p></caption><graphic xmlns:xlink="http://www.w3.org/1999/xlink" xlink:href="phytokeys-215-073_article-93684__-g001.jpg" position="float" orientation="portrait" xlink:type="simple" id="oo_782370.jpg"><uri content-type="original_file" xlink:type="simple">https://binary.pensoft.net/fig/782370</uri></graphic></fig></tp:treatment-sec><ref-list><ref id="B3"><mixed-citation xmlns:xlink="http://www.w3.org/1999/xlink" xlink:type="simple"><person-group><name name-style="western"><surname>Binh</surname><given-names>HT</given-names></name><name name-style="western"><surname>Ngoc</surname><given-names>NV</given-names></name><name name-style="western"><surname>Tagane</surname><given-names>S</given-names></name><name name-style="western"><surname>Toyama</surname><given-names>H</given-names></name><name name-style="western"><surname>Mase</surname><given-names>K</given-names></name><name name-style="western"><surname>Mitsuyuki</surname><given-names>C</given-names></name><name name-style="western"><surname>Strijk</surname><given-names>JS</given-names></name><name name-style="western"><surname>Suyama</surname><given-names>Y</given-names></name><name name-style="western"><surname>Yahara</surname><given-names>T</given-names></name></person-group> (<year>2018b</year>) <article-title>A taxonomic study of <italic><tp:taxon-name><tp:taxon-name-part taxon-name-part-type="genus">Quercus</tp:taxon-name-part><tp:taxon-name-part taxon-name-part-type="species">langbianensis</tp:taxon-name-part></tp:taxon-name></italic> complex based on morphology, and DNA barcodes of classic and next generation sequences.</article-title><source>PhytoKeys</source><volume>95</volume>: <fpage>37</fpage>–<lpage>70</lpage>. <ext-link xlink:type="simple" ext-link-type="doi" xlink:href="10.3897/phytokeys.95.21126">https://doi.org/10.3897/phytokeys.95.21126</ext-link></mixed-citation></ref><ref id="B6"><mixed-citation xmlns:xlink="http://www.w3.org/1999/xlink" xlink:type="simple"><person-group><name name-style="western"><surname>Camus</surname><given-names>A</given-names></name></person-group> (<year>1934</year>) Les Chênes. Monographie du Genre <italic><tp:taxon-name><tp:taxon-name-part taxon-name-part-type="genus">Quercus</tp:taxon-name-part></tp:taxon-name></italic> Tome 1. Paul Lechevalier. Paris, 190–293.</mixed-citation></ref><ref id="B10"><mixed-citation xmlns:xlink="http://www.w3.org/1999/xlink" xlink:type="simple">IUCN (<year>2019</year>) Guidelines for using the IUCN red list categories and criteria, version 14. <ext-link xlink:type="simple" ext-link-type="uri" xlink:href="http://www.iucnredlist.org/documents/RedListGuidelines.pdf">http://www.iucnredlist.org/documents/RedListGuidelines.pdf</ext-link> [Accessed 5 August 2022]</mixed-citation></ref></ref-list></tp:taxon-treatment>
